# Supplementary material for: A human Tau expressing zebrafish model of progressive supranuclear palsy identifies Brd4 as a regulator of microglial synaptic elimination
Source: Nat Commun. 2024 Sep 18;15:8195. doi: 10.1038/s41467-024-52173-0 (PMC11410960; doi:10.1038/s41467-024-52173-0)
Supplement: Supplementary file 6 — Source Data [file 41467_2024_52173_MOESM6_ESM.xlsx]

## Sheet: 1c, S5
1c
		Experimental group
		Dre.mapta		Dre.maptb		Hsa.MAPT
		+RT	-RT	+RT	-RT	+RT	-RT
Biological replciate	#1	0.002544	0.000618	0.037547	0.000861	0.328261	0.001874
	#2	0.008623	nd	0.030461	nd	0.520916	nd
	#3	0.006295	nd	0.021665	nd	0.39803	nd
	#4	0.007945	0.00055	0.043809	0.000875	0.437351	0.001343
	#5	0.002797	nd	0.02354	nd	0.303235	nd
	#6	0.010694	nd	0.042537	nd	0.619122	nd
		mRNA expression normalized to Dre.bact1 and Dre.gapdh (each value is the mean of 3 technical replicates)
		Each biological replicate is derived from different zebrafish (n = 25 - 30 per sample) and indepenent RNA preps/RT reactions
1c'
		Ratio (Hsa.MAPT)/(Dre.mapta + Dre.maptb)
Biological replciate	#1	8.18786
	#2	13.3281
	#3	14.2358
	#4	8.45055
	#5	11.5136
	#6	11.6309

## Sheet: 1d-e
1d
Biological replicates are independent cohorts of zebrafish with different dates of fertilization
		BIOLOGICAL REPLICATE #1						BIOLOGICAL REPLICATE #2						BIOLOGICAL REPLICATE #3
		Experimental group						Experimental group						Experimental group
		Ctrl	Sib	Tau				Ctrl	Sib	Tau				Ctrl	Sib	Tau
Age (days post-fertilization)	5	31	42	37		Age (days post-fertilization)	5	20	45	31		Age (days post-fertilization)	5	43	26	33
	6	31	42	37			6	20	45	23			6	43	25	24
	7	31	42	24			7	20	45	17			7	43	25	19
	8	31	42	18			8	20	45	17			8	42	25	15
	9	31	41	18			9	19	45	14			9	42	24	15
	10	29	41	16			10	18	45	14			10	42	24	12
	11	29	41	7			11	18	44	12			11	42	24	7
	12	27	40	3			12	18	44	8			12	39	23	3
	13	27	38	3			13	18	42	6			13	36	22	1
	14	27	38	2			14	18	42	2			14	34	22	0
	15	27	38	2			15	18	42	2			15	34	22	0
	16	27	38	2			16	18	42	0			16	34	22	0
		Number of surviving zebrafish						Number of surviving zebrafish						Number of surviving zebrafish
		Experimental group						Experimental group						Experimental group
		Ctrl	Sib	Tau				Ctrl	Sib	Tau				Ctrl	Sib	Tau
Age (days post-fertilization)	5	100	100	100		Age (days post-fertilization)	5	100	100	100		Age (days post-fertilization)	5	100	100	100
	6	100	100	100			6	100	100	74.19			6	100	96.15	72.73
	7	100	100	64.86			7	100	100	54.84			7	100	96.15	57.58
	8	100	100	48.65			8	100	100	54.84			8	97.67	96.15	45.45
	9	100	97.62	48.65			9	95	100	45.16			9	97.67	92.31	45.45
	10	93.55	97.62	43.24			10	90	100	45.16			10	97.67	92.31	36.36
	11	93.55	97.62	18.92			11	90	97.78	38.71			11	97.67	92.31	21.21
	12	87.1	95.24	8.11			12	90	97.78	25.81			12	90.7	88.46	9.09
	13	87.1	90.48	8.11			13	90	93.33	19.35			13	83.72	84.62	3.03
	14	87.1	90.48	5.41			14	90	93.33	6.45			14	79.07	84.62	0
	15	87.1	90.48	5.41			15	90	93.33	6.45			15	79.07	84.62	0
	16	87.1	90.48	5.41			16	90	93.33	0			16	79.07	84.62	0
		% survival						% survival						% survival
1e
			Experimental group
			Ctrl	Sib	Tau
	Biological replicate	#1	87.1	90.48	5.41
		#2	90	93.3	6.45
		#3	79.07	84.62	0
			% survival at 15 days post-fertilization

## Sheet: 1f, S6
1f					S6c
		Experimental group					Experimental group
		Sib	α-Synuclein				Sib	GFP + mCherry
Age (days post-fertilization)	5	35	35		Age (days post-fertilization)	5	32	32
	6	35	34			6	32	32
	7	34	33			7	32	32
	8	33	33			8	32	31
	9	32	32			9	32	31
	10	32	32			10	31	30
	11	32	32			11	30	29
	12	31	30			12	29	27
	13	28	28			13	25	26
	14	25	25			14	25	25
	15	25	25			15	25	25
	16	25	25			16	25	25
		Number of surviving zebrafish					Number of surviving zebrafish
		Experimental group					Experimental group
		Sib	α-Synuclein				Sib	GFP + mCherry
Age (days post-fertilization)	5	100	100		Age (days post-fertilization)	5	100	100
	6	100	97.14			6	100	100
	7	97.14	94.29			7	100	100
	8	94.29	94.29			8	100	96.88
	9	91.43	91.43			9	100	96.88
	10	91.43	91.43			10	96.88	93.75
	11	91.43	91.43			11	93.75	90.63
	12	88.57	85.71			12	90.63	84.38
	13	80	80			13	78.13	81.25
	14	71.43	71.43			14	78.13	78.13
	15	71.43	71.43			15	78.13	78.13
	16	71.43	71.43			16	78.13	78.13
		% survival					% survival

## Sheet: 2d-f
2d. Acridine orange-labeled spinal cord cells
	Ctrl							Tau
Age:	2dpf	3dpf	4dpf	5dpf	6dpf	7dpf		2dpf	3dpf	4dpf	5dpf	6dpf	7dpf
	8	5	2	1	6	1		31	63	119	37	69	34
	17	8	6	10	11	6		10	138	67	113	51	46
	2	4	5	8	4	9		22	67	94	61	82	26
	6	7	7	6	4	1		14	31	57	41	68	41
	4	8	2	0	1	10		10	63	67	79	56	21
	7	8	8	3	5	5		29	72	70	50	72	54
	13	3	7	2	5	8		25	38	134	111	53	31
	9	5	10	9	2	6		24	49	45	96	52	41
	6	8	5	7	3	3		21	89	61	48	62	34
	4	6	3	4	5	0		10	23	54	63	67	23
	8	8	7	13	3	5		17	44	75	77	27	22
	6	6	2	6	8	4		13	95	152	51	42	28
		2	6	5	6	1		19	25	130	50	38	50
		4	10	2	2			15	45	56	112	71	24
			11		1			24	43	136	97	43	9
			13		6			18	46	83	72	46	15
					6			22	28	65	42	76	20
					3			23	17	116	69	42	29
					6			18	40	55		44
								30	56			93
									34			34
	Number of acridine orange-labeled spinal cord cells in individual zebrafish											48
	Each data point is a different animal
2e. TUNEL-labeled cells in the brain
	Ctrl							Tau
Age:	2dpf	3dpf	4dpf	5dpf	6dpf	7dpf		2dpf	3dpf	4dpf	5dpf	6dpf	7dpf
	28.98	87.58	14.26	41.12	48.67	60.76		89.31	289.19	154.33	208.88	55.19	135.75
	35.8	51.42	23.6	20.62	10.03	33.73		76.5	336.78	289.2	77.82	17.6	95.64
	24.76	32.47	42.31	34.49	36.28	55.77		100.05	394.19	338.68	108.85	6.14	80.81
	17.5	14.62	66.89	12	28.16	50.42		90.68	258.36	190.14	81.25	42.1	35.72
	5.34	72.05	76.58	58.95	27.57	64.05		90.82	368.37	224.97	72.17	23.64	129.85
	45.95	51.96	45.23	105.92	47.55	71.95		125.59	378.27	278.66	66.72	86.96	57.72
	23.17	124.84	79.27	28.94	28.17			88.1	371.57	196.71	151	34.66	65.83
	9.37	52.64	115.46	101.16	38.13				175.51			18.68	63.9
	10.4	122.57	90.44	62.54					349.33			12
	17.2	115.03	82.59	28.2								4.92
												12.43
	Number of TUNEL labeled cells/mm2 of brain section area
	Each data point is a different zebrafish
	Each data point is derived from the mean of 7 - 12 sections from the same animal, quantified as shown in Supplementary Figure S7
2f. Cleaved Caspsase-3-labeled cells in the brain
	Ctrl							Tau
Age:	2dpf	3dpf	4dpf	5dpf	6dpf	7dpf		2dpf	3dpf	4dpf	5dpf	6dpf	7dpf
	0	23.54	22.09	33.86	66.52	30.33		61.37	60.45	93.81	105.98	76.88	21.81
	18.23	19.79	37.86	48.94	39.89	29.48		89.46	151.2	123.11	82.7	52.26	25.86
	0	18.06	44.27	37.23	43.92	15.28		62.64	147.26	151.83	70.68	59.55	10.25
	0	9.19	27.41	60.11	36.04	13.24		37.34	210.69	190.95	65.17	69.47	39.8
	16.9	34.61	48.78	21.41	32.04	12.5		64.03	113.42	129.43	51.05	41.39	19.03
	7.57	5.8	42.86	34.21	36.54	12.5		57.64	133.39	155.26	55.44	66.29	17.37
	0	33.62	47.4	45.57	0	0		25.03	74.27	71.02	129.65	90.6	6.87
	0	21.39		29.09					140.37
	8.38
	10.6
	Number of cleaved Caspase-3 labeled cells/mm2 of brain section area
	Each data point is a different zebrafish
	Each data point is derived from the mean of 7 - 12 sections from the same animal, quantified as shown in Supplementary Figure S7

## Sheet: 2g
2g
		TH			GAD			SYP			PSD95
		Ctrl	Tau		Ctrl	Tau		Ctrl	Tau		Ctrl	Tau
Biological replicate	#1	1	0.412		1	0.217		1	0.313		1	0.073
	#2	1	0.652		1	0.323		1	0.624		1	0.416
	#3	1	0.542		1	0.643		1	0.567		1	0.471
	#4	1	0.475		1	0.304		1	0.527		1	0.35
	Each biological replicate 1 - 4 was analyzed on an independent western blot
	In each blot, the immunoreactive band for Tau lysate (30 zebrafish) was compared with Ctrl (30 zebrafish)
	Lysates from different cohorts of zebrafish were analyzed on each blot (i.e. 4 x biological replicates of 30 zebrafish each)

## Sheet: 2i
2i. 7.4.C4-labeled microglia
	Ctrl							Tau
Age:	2dpf	3dpf	4dpf	5dpf	6dpf	7dpf		2dpf	3dpf	4dpf	5dpf	6dpf	7dpf
	0	4	19.61	11.4	3.86	10.16		0	26.07	47.53	38.62	22.86	16.21
	0	2.02	15.64	17.94	3.64	3.74		0.69	24.03	59.15	35.99	14.22	15.6
	0	1.55	21.11	16.77	3.95	9.44		0	15.74	49.84	35.86	16.97	20.26
	0	0	22.55	15.44	6.47	10.9		3.51	10.51	49.56	39.91	14.16	19.27
		8.28	14.09	11.81	3.05	10.99			11.92	47.23	35.56	34.26	12.12
		2.12	15.83	17.33	3.66	11.32			8.96	30.25	37.43	21.13	18.49
		1.66	16.87	12.94	11.95				5.97	32.94	33.86	17.54	12.56
		5.89	15.21	14.62	7.92				4.26	39.49	56.13	39.06
		5.82	15.59	14.64	6.25				4.57	39.27	28.69	16.53
		1.64	9.7	13.3	15.17				4.86	46.17	36.67	15.46
			16.18	12.3	12.45				10.88	32.98	32.58	35.3
			15.53	15.63	11.86				8.08	31.2		41.12
			17.54	11.87	19.49					41.18		24.99
				12.97						25.95		41.86
				15.25								32.92
				11.48
	Number of 7.4.C4-labeled cells/mm2 of CNS section area
	Each data point is a different zebrafish
	Each data point is derived from the mean of 7 - 12 sections from the same animal, quantified as shown in Supplementary Figure S7

## Sheet: 4c, S11d
			Age (days post-fertilization)
			3	4	5	6
Biological replicate		#1	0.915733	0.771336	1.00406	0.767621
		#2	1.00406	0.771336	0.796766	0.731745
		#3	1.08021	0.92865	0.960311	0.908602
			hsa.MAPT expression in Tau zebrafish relative to 18S rRNA by ΔΔCq method (Biorad CFX Maestro)
			Dimensionless ratio, scaled so that mean at 3dpf = 1 to facilitate comparison
			Each data point is the mean of 3 technical replicates per biological replicate
			Each biological replicate is derived from different zebrafish (n = 25 - 30 per sample) and indepenent RNA preps/RT reactions

## Sheet: 5b
5b
		Ctrl			Tau
		Group mean	2 * SE		Group mean	2 * SE
Time bin (minutes)	1	1.455	0.394		0.248	0.208
	3	1.731	0.412		0.254	0.147
	5	1.809	0.394		0.367	0.211
	7	1.938	0.433		0.344	0.223
	9	1.931	0.463		0.355	0.198
	11	1.995	0.417		0.538	0.327
	13	1.896	0.435		0.395	0.302
	15	1.916	0.404		0.262	0.154
	17	2.123	0.458		0.419	0.297
	19	2.135	0.45		0.437	0.283
	21	2.136	0.471		0.456	0.343
	23	1.969	0.429		0.293	0.146
	25	1.895	0.412		0.385	0.213
	27	1.888	0.43		0.398	0.26
	29	1.837	0.423		0.5	0.347
	31	1.871	0.458		0.522	0.315
	33	1.934	0.452		0.346	0.201
	35	2.008	0.438		0.479	0.314
	37	2.018	0.414		0.596	0.341
	39	1.892	0.41		0.593	0.315
	41	1.759	0.365		0.648	0.298
	43	1.762	0.369		0.492	0.216
	45	1.764	0.356		0.43	0.213
	47	1.843	0.401		0.55	0.335
	49	1.826	0.372		0.539	0.331
	51	1.903	0.412		0.517	0.303
	53	1.849	0.399		0.463	0.284
	55	2.055	0.402		0.388	0.288
	57	2.136	0.396		0.402	0.263
	59	2.067	0.379		0.362	0.247

## Sheet: 5c-g, S12
		Biological replicate #1														Biological replicate #2														Biological replicate #3
		Ctrl							Tau							Ctrl							Tau							Ctrl							Tau
		5c. Mean scalar speed (mm/s)	5g. Active swimming speed (mm/s)	5d. % Time active	5f. Mean movement episode duration (s)	5e. Inter-movement interval (s)			5c. Mean scalar speed (mm/s)	5g. Active swimming speed (mm/s)	5d. % Time active	5f. Mean movement episode duration (s)	5e. Inter-movement interval (s)			5c. Mean scalar speed (mm/s)	5g. Active swimming speed (mm/s)	5d. % Time active	5f. Mean movement episode duration (s)	5e. Inter-movement interval (s)			5c. Mean scalar speed (mm/s)	5g. Active swimming speed (mm/s)	5d. % Time active	5f. Mean movement episode duration (s)	5e. Inter-movement interval (s)			5c. Mean scalar speed (mm/s)	5g. Active swimming speed (mm/s)	5d. % Time active	5f. Mean movement episode duration (s)	5e. Inter-movement interval (s)			5c. Mean scalar speed (mm/s)	5g. Active swimming speed (mm/s)	5d. % Time active	5f. Mean movement episode duration (s)	5e. Inter-movement interval (s)
Individual zebrafish	1	2.5763	3.3846	76.1181	0.87872	0.33337		1	0.014638	0.56665	2.5833	0.34191	13.1842		1	1.0799	3.6796	29.3472	0.52365	1.3952		1	0.11373	1.6526	6.8819	0.42535	6.4466		1	0.75899	3.4133	22.2361	0.43791	1.6634		1	0.068885	1.5237	4.5208	0.37994	8.3428
	2	1.3408	4.2229	31.75	0.55227	1.2857		2	0.062494	1.1291	5.5347	0.33058	5.8132		2	2.1293	3.0178	70.5556	0.72452	0.36054		2	0.098302	2.8655	3.4306	0.64626	16.3986		2	1.4045	3.696	38	0.42964	0.77019		2	0.30785	5.1488	5.9792	1.542	26.2384
	3	4.5739	6.2195	73.5417	1.0646	0.44509		3	0.3903	2.2312	17.4931	0.60641	3.034		3	2.4159	4.4607	54.1597	0.81709	0.78174		3	0.2074	2.2798	9.0972	0.69378	7.1765		3	4.0646	4.5468	89.3958	3.4744	0.509		3	0.05883	2.0122	2.9236	0.41908	13.1877
	4	2.479	3.9324	63.0417	0.78987	0.53327		4	0.050157	6.2264	0.80556	0.6125	81.1591		4	1.6151	4.0308	40.0694	0.63821	1.0494		4	0.82835	1.3643	60.7153	0.58245	0.46097		4	1.0943	3.8424	28.4792	0.4892	1.3616		4	0.42936	4.6243	9.2847	2.5377	26.126
	5	3.1131	4.4455	70.0278	1.3829	0.68378		5	0.27907	2.1285	13.1111	0.52969	3.7915		5	3.5891	4.2905	83.6528	1.9326	0.45514		5	0.47538	1.741	27.3056	0.51049	1.5171		5	2.163	4.3465	49.7639	0.55813	0.64451		5	0.035701	5.4691	0.65278	1.075	155.5
	6	1.1821	3.317	35.6389	0.56977	1.1336		6	0.022163	2.7752	0.79861	0.53977	68.6779		6	2.5554	3.9487	64.7153	0.81458	0.5124		6	0.45122	1.7797	25.3542	0.49188	1.5733		6	2.3348	4.332	53.8958	0.5706	0.54669		6	0.57345	4.2217	13.5833	1.799	12.0581
	7	0.97511	3.8053	25.625	0.59554	1.8529		7	0.073858	1.7154	4.3056	0.43802	9.5429		7	0.37605	3.6888	10.1944	1.2082	8.9063		7	0.26018	2.5857	10.0625	0.71731	5.9191		7	2.2502	4.0615	55.4028	0.60845	0.55669		7	0.17874	3.7575	4.7569	0.90545	16.1733
	8	0.94616	3.2225	29.3611	0.47978	1.2363		8	0.005433	0.78231	0.69444	0.31061	44.1358		8	3.7356	5.631	66.3403	2.6375	1.4443		8	0.75022	1.6221	46.25	0.6567	0.88721		8	2.8395	3.6476	77.8472	0.96578	0.33879		8	0.3169	2.5032	12.6597	0.49281	3.5812
	9	1.4605	3.4442	42.4028	0.59388	0.89645		9	0.022414	3.5468	0.63194	0.71	99.3681		9	2.1813	3.7071	58.8403	1.4941	1.0607		9	0.27233	2.1005	12.9653	0.62838	4.4318		9	0.70077	3.9387	17.7917	0.54648	2.7302		9	0.034251	4.6972	0.72917	0.73333	89.3438
	10	3.2402	4.4787	72.3472	1.9565	0.91414		10	0.12797	1.7635	7.2569	0.48741	6.5983		10	3.658	4.6993	77.8403	1.9984	0.65176		10	0.45816	1.9993	22.9167	0.60279	2.2218		10	1.8451	3.9027	47.2778	0.51647	0.64668		10	0.091202	2.0205	4.5139	0.47736	9.602
	11	1.7884	4.0239	44.4444	0.51302	0.72124		11	0.31057	1.6625	18.6806	0.59022	3.0558		11	2.7812	4.4093	63.0764	2.2747	1.5244		11	0.35084	4.1996	8.3542	1.2421	15.2743		11	1.9776	4.5244	43.7083	0.54224	0.77171		11	0.009765	1.2668	0.77083	0.33333	39.6917
	12	0.79327	2.9935	26.5	0.52457	1.6095		12	0.58366	3.305	17.6597	0.58695	2.9642		12	1.1305	3.3223	34.0278	0.54613	1.154		12	0.11702	1.9301	6.0625	0.58175	9.0664		12	0.43487	3.4182	12.7222	0.58276	4.269		12	0.15234	3.5555	4.2847	0.78333	16.9741
	13	1.8607	3.7899	49.0972	0.69813	0.81808		13	0.078087	1.9421	4.0208	0.42143	10.7306		13	2.4725	3.6335	68.0486	0.85879	0.46796		13	0.11387	3.1778	3.5833	0.85687	24.1042		13	1.8356	3.7946	48.375	0.59827	0.70665		13	0.049125	1.4008	3.5069	0.34072	9.7032
	14	0.46101	3.4738	13.2708	0.53086	3.6054		14	0.025207	1.1203	2.25	0.35737	16.5991		14	3.9911	5.5738	71.6042	1.3328	0.58414		14	0.15301	2.782	5.5	0.60925	10.1552		14	1.778	3.7935	46.8681	0.51489	0.65528		14	0.019034	1.852	1.0278	0.39423	31.2544
	15	2.6716	4.23	63.1597	0.73101	0.49598		15	0.060996	3.7376	1.6319	0.69097	38.078		15	5.2275	5.5657	93.9236	3.6674	0.30214		15	0.041762	2.6492	1.5764	0.65074	36.9089		15	1.0739	3.5027	30.6597	1.3016	2.8959		15	0.014	2.1001	0.66667	0.42857	55.875
	16	1.3446	3.3464	40.1806	0.62944	1.0541		16	0.027541	1.3867	1.9861	0.42913	21.1287		16	2.7123	3.9297	69.0208	2.7779	1.4243		16	0.74929	1.8034	41.5486	0.64097	1.0049		16	3.82	6.1031	62.5903	0.96381	0.66737		16	0.54262	2.699	20.1042	0.78734	3.4119
	17	2.6976	3.7656	71.6389	0.90654	0.42684		17	0.003828	0.70665	0.54167	0.36111	60.6864		17	1.9995	3.5901	55.6944	0.6904	0.63851		17	0.46979	1.3778	34.0972	0.64752	1.3588		17	3.1068	5.1828	59.9444	0.72876	0.5729		17	0.43448	1.6997	25.5625	1.1507	3.6659
	18	2.6644	4.3022	61.9306	0.72973	0.5219		18	0.60517	2.8129	21.5139	0.7136	2.8426		18	1.8819	3.1375	59.9792	0.77867	0.58854		18	0.042172	2.0516	2.0556	0.46296	21.241		18	1.3397	3.5018	38.2569	0.56244	1.0163		18	0.97614	2.2994	42.4514	1.2038	1.9201
	19	1.0938	3.6293	30.1389	0.63046	1.5778		19	0.075752	2.4295	3.1181	0.51447	16.2979		19	5.7674	6.5353	88.25	2.8706	0.44201		19	0.71593	3.2645	21.9306	1.0799	4.085		19	1.9974	4.1338	48.3194	0.49854	0.59422		19	0.17954	2.9923	6	0.58154	8.3762
	20	0.99065	2.9066	34.0833	0.49955	1.0646		20	0.19566	2.4143	8.1042	0.48413	5.6167		20	1.363	3.5056	38.8819	0.5266	0.9107		20	0.002399	1.5704	0.15278	0.35714	224.656		20	0.42768	3.3969	12.5903	0.48751	3.4848		20	0.056794	1.0512	5.4028	0.35125	6.2832
	21	3.197	5.1808	61.7083	0.85557	0.60647		21	0.016635	1.1858	1.4028	0.4157	31.136		21	0.75911	2.8195	26.9236	0.49013	1.4599		21	0.064887	3.0635	2.1181	0.87821	47.6182		21	1.3602	3.1808	42.7639	0.50935	0.75228		21	0.16115	4.5235	3.5625	0.85465	22.1131
	22	0.70006	3.0999	22.5833	0.51442	1.9168		22	0.12963	4.9645	2.6111	1.0375	36.9053		22	1.3663	3.2763	41.7014	0.62281	0.98118		22	0.044959	1.3432	3.3472	0.47665	13.918		22	3.2626	3.9554	82.4861	1.2696	0.32218		22	0.43717	3.587	12.1875	1.192	8.8303
	23	0.74255	3.8175	19.4514	0.58456	2.5937		23	0.72733	2.7967	26.0069	0.58792	1.8333		23	1.8221	3.4551	52.7361	0.62154	0.64451		23	0.083725	1.5517	5.3958	0.42292	8.0324		23	0.79683	3.4983	22.7778	0.54578	1.9928		23	0.08197	3.2339	2.5347	0.52419	19.2788
	24	1.9597	3.176	61.7014	0.65022	0.46864		24	0.13331	2.0731	6.4306	0.46349	6.9168		24	1.2967	3.5751	36.2708	0.58166	1.1219		24	0.7253	1.6797	43.1806	0.47061	0.71222		24	3.7267	5.0173	74.2778	1.5589	0.69676		24	0.24186	1.2781	18.9236	0.9221	4.4425
	25	1.6549	3.5825	46.1944	0.87545	1.1683		25	0.055622	1.2653	4.3958	0.34593	7.1853		25	2.73	4.9686	54.9444	1.766	1.6123		25	0.070846	1.2548	5.6458	0.38714	6.6997		25	2.5663	3.2568	78.7986	4.262	1.5265		25	0.14226	4.6451	3.0625	0.71828	22.3702
	26	2.509	3.3747	74.3472	0.90621	0.37525		26	0.054642	1.896	2.8819	0.576	17.9295		26	0.82746	3.3219	24.9097	1.1658	2.7811		26	0.60662	1.7422	34.8194	0.55377	1.1756		26	2.2764	5.2389	43.4514	2.0203	2.8235		26	0.14029	4.7645	2.9444	1.2072	32.3519
	27	1.6006	3.4207	46.7917	0.68889	0.91041		27	0.046094	2.2199	2.0764	0.45455	21.1093		27	2.067	2.177	94.9444	4.038	0.33766		27	0.05277	2.4672	2.1389	0.59559	27.9603		27	2.5499	4.0949	62.2708	1.1129	0.80656		27	0.032545	1.9207	1.6944	0.42347	22.8323
	28	2.6043	3.8987	66.7986	0.7672	0.45036		28	0.37805	1.5793	23.9375	0.59378	2.3811		28	3.837	4.2617	90.0347	2.439	0.34265		28	0.27968	1.1294	24.7639	0.4554	1.4817		28	1.8525	4.8518	38.1806	1.704	2.8642		28	0.062833	1.4857	4.2292	0.38703	7.9441
	29	3.538	4.7864	73.9167	0.98483	0.41293		29	0.42819	3.1427	13.625	0.88929	6.0029		29	3.4386	6.0488	56.8472	2.143	1.7261		29	0.016863	2.1876	0.77083	0.41667	52.5331		29	1.4793	2.6166	56.5347	0.59537	0.52228		29	0.052137	1.8959	2.75	0.4129	14.1741
	30	2.4753	4.0806	60.6597	0.67357	0.5058		30	0.1432	1.4124	10.1389	0.69012	6.883		30	3.7409	4.0594	92.1528	3.797	0.43462		30	0.069244	2.3741	2.9167	0.54688	17.0488		30	0.35522	2.9031	12.2361	0.51928	3.9792		30	0.40675	2.8896	14.0764	1.282	9.0978
	31	2.8092	4.5725	61.4375	0.58902	0.42715		31	0.10725	1.2142	8.8333	0.55401	6.3482		31	1.0158	3.6994	27.4583	1.0354	2.4824		31	0.22006	1.9299	11.4028	0.50368	4.0271		31	0.83626	3.2284	25.9028	0.91026	2.2877		31	0.079674	3.5966	2.2153	0.8179	34.5123
	32	1.455	4.0276	36.125	0.61123	1.2376		32	0.12894	2.2479	5.7361	0.60103	9.9809		32	0.7358	3.6663	20.0694	1.4537	4.7327		32	0.012392	1.1663	1.0625	0.40234	37.891		32	1.3671	3.3755	40.5	0.69961	1.1641		32	0.58286	3.4769	16.7639	0.92692	4.006
								33	0.002948	1.0611	0.27778	0.41071	123.793		33	1.6172	4.8213	33.5417	2.3209	4.1536		33	0.89241	1.6306	54.7292	0.59038	0.56608		33	1.6072	4.0146	40.0347	0.6901	1.1168		33	0.60446	7.1521	8.4514	2.5087	27.6954
								34	0.017378	0.64829	2.6806	0.29487	11.0521		34	1.8937	5.0734	37.3264	2.5416	3.7542		34	0.041627	1.0229	4.0694	0.36968	8.9935		34	1.3081	2.5294	51.7153	0.88164	1.0434		34	0.041637	1.9466	2.1389	0.60714	21.882
		n=32						35	0.52841	1.5767	33.5139	0.77324	1.8369		35	2.6453	3.8126	69.3819	2.2082	1.3029		35	0.013447	0.71981	1.8681	0.33705	18.3997		35	0.017846	1.6687	1.0694	0.46032	41.9		35	0.27147	2.331	11.6458	0.52541	4.006
								36	0.4961	1.742	28.4792	0.91623	2.7479		36	2.7423	4.3457	63.1042	2.6954	1.7431		36	0.02682	1.2746	2.1042	0.40217	19.911		36	0.58018	2.3337	24.8611	0.69555	1.9531		36	0.21697	3.1338	6.9236	0.56741	8.1132
								37	0.032532	2.8052	1.1597	0.55	45.6186		37	0.29718	3.4963	8.5	1.1538	8.9755									37	3.5542	4.0119	88.5903	1.9109	0.38424		37	0.094355	7.3843	1.2778	1.1554	96.0541
Each row of each table shows the movement parameters measured for a single zebrafish								38	0.97225	2.2498	43.2153	0.58804	0.86694																38	2.9254	3.2693	89.4792	1.7051	0.28956		38	0.90734	2.5771	35.2083	1.2444	2.7249
								39	0.27589	2.2394	12.3194	0.50808	3.7135										n=36						39	3.6018	4.9676	72.5069	1.2343	0.52984		39	0.226	3.2708	6.9097	0.8444	10.1862
								40	0.038642	1.55	2.4931	0.4419	17.2071			n=37													40	1.564	3.3634	46.5	0.6597	0.83341		40	0.58473	2.8199	20.7361	0.49848	2.0397
								41	0.046814	3.3373	1.4028	0.77315	49.993																41	2.1629	4.2566	50.8125	0.61058	0.66395		41	0.045701	1.6703	2.7361	0.44901	15.7725
								42	0.65529	2.0478	32	0.61306	1.4241																42	3.7134	3.9689	93.5625	3.2942	0.37806
								43	0.29016	2.3822	12.1806	0.44264	3.4402																43	1.5223	3.1761	47.9306	0.58067	0.71958
								44	0.82179	1.8336	44.8194	0.72803	1.079																44	5.0101	6.3772	78.5625	1.7733	0.53151			n=41
								45	0.12158	2.1721	5.5972	0.53293	9.5463																45	0.36406	3.185	11.4306	0.56339	4.5356
								46	0.063257	2.7354	2.3125	0.55882	21.8432																46	0.75483	2.0321	37.1458	0.83	1.5812
								47	0.51167	1.573	32.5278	0.85424	2.0886																47	1.2154	5.4658	22.2361	1.2091	4.2937
								48	0.064771	3.3075	1.9583	0.73667	32.0864																48	2.2926	2.9097	78.7917	1.8677	0.66161
								49	0.087307	3.1352	2.7847	0.72807	23.1772
								50	0.5098	2.3889	21.3403	0.52169	2.064
								51	0.1521	1.6797	9.0556	0.43026	4.6243																	n=48
								52	0.10448	1.5031	6.9514	0.46114	6.3322
								53	0.46693	2.1852	21.3681	0.5365	2.151
									n=53

## Sheet: 5k-n
		Ctrl						Tau
		5j. Response rate (proportion)	5k. Mean response latency (ms)	5l. Mean maximum curvature (rad)	5m. Mean maximum angular velocity (rad/s)			5j. Response rate (proportion)	5k. Mean response latency (ms)	5l. Mean maximum curvature (rad)	5m. Mean maximum angular velocity (rad/s)
Individual zebrafish	1	0.794872	223.097	1.94375	0.272384		1	0.219512	272.111	1.20622	0.139626		Each row shows mean responses to 40 stimuli for a single zebrafish
	2	0.769231	266.9	1.4385	0.187681		2	0.02439	121	1.85354	0.139626
	3	0.769231	393.467	1.33983	0.16057		3	0.073171	330	1.91657	0.529417
	4	0.820513	131.062	1.19491	0.19106		4	0.073171	532	1.80234	0.205949
	5	0.794872	170.097	1.14471	0.159557		5	0.219512	417.222	1.27448	0.150486
	6	0.871795	291.235	1.94738	0.236954		6	0.04878	391	1.54462	0.144862
	7	0.74359	361.897	1.61485	0.196801		7	0.02439	504	2.45393	0.279253
	8	0.820513	182.781	1.69046	0.255036		8	0.146341	272.5	1.92209	0.330449
	9	0.875	211.543	1.70324	0.20545		9	0.175	259.143	0.773929	0.111701
	10	0.625	347.08	1.70609	0.333282		10	0.125	438.2	1.96454	0.3735
	11	0.775	270.677	1.38219	0.218222		11	0.125	344.8	1.25594	0.23178
	12	0.894737	297.941	1.43507	0.198352		12	0.45	496.333	2.44831	0.282162
	13	0.578947	237.636	1.78547	0.247837		13	0.175	195.429	0.946966	0.158576
	14	0.65	161.538	1.31705	0.168626		14	0.388889	286.429	1.05667	0.108958
	15	0.7	157.25	1.20528	0.168674		15	0.1	118	1.96349	0.248709
	16	0.8	280.312	1.46553	0.202567		16	0.825	204.606	1.98303	0.304957
	17	0.75	188.4	1.42268	0.215025		17	0.125	464.2	2.03226	0.305782
	18	0.85	380	2.13218	0.267343		18	0.075	529.333	2.29918	0.271108
	19	0.825	213.667	1.05837	0.148512		19	0.175	290.857	2.22654	0.268781
	20	0.75	282.867	1.56777	0.207578		20	0.25	337.2	1.53683	0.157778
	21	0.625	225.16	1.07889	0.154566		21	0.075	415	1.60687	0.19664
	22	0.775	352.903	1.57305	0.210903		22	0.8	450.438	1.56512	0.152716
	23	0.666667	170	1.59899	0.214004		23	0.45	257.167	1.93266	0.248612
	24	0.75	122.233	1.46212	0.19443		24	0.1	182.5	1.00793	0.156207
	25	0.825	269.576	1.41358	0.239692		25	0.025	570	1.55683	0.111701
	26	0.775	249.355	1.40854	0.23455		26	0.45	321.611	2.14404	0.248419
	27	0.8	119.375	1.93946	0.347007		27	0.275	292.818	1.41149	0.161205
	28	0.805556	210.931	1.22943	0.145163		28	0.45	445.889	1.53593	0.209827
	29	0.85	237.647	1.35294	0.195477		29	0.05	566	2.55342	0.469494
	30	0.9	130.139	1.67338	0.206822		30	0.625	570.88	2.04916	0.241972
	31	0.775	250.548	1.22567	0.152238		31	0.175	285.429	1.99217	0.274266
	32	0.725	184.414	1.79215	0.202579		32	0.05	472	1.00531	0.115192
	33	0.775	167.742	1.40065	0.201445		33	0.275	252	1.53126	0.299245
	34	0.95	388.447	1.47673	0.178483		34	0.35	387.857	1.51245	0.290473
	35	0.85	163.823	1.41485	0.184492		35	0.175	584	1.76827	0.185504
	36	0.95	243.421	1.63482	0.223861		36	0.275	492.364	1.26616	0.136136
	37	0.975	286.41	1.7055	0.173996		37	0.263158	274.9	1.39103	0.228289
	38	0.825	302.03	1.81133	0.194948		38	0.225	438.667	2.30771	0.324631
	39	0.875	253.057	2.04463	0.308375		39	0.05	80	2.1677	0.462512
	40	0.8	234.906	1.56403	0.167879		40	0.2	216.5	1.59436	0.282873
	41	0.9	202.083	1.60987	0.212154		41	0.575	290.261	1.94976	0.176051
	42	0.875	222.914	1.74244	0.208043		42	0.45	376.778	1.86537	0.203816
	43	0.775	226.903	2.13459	0.274298		43	0.3	650	1.72728	0.280416
	44	0.775	234.323	1.60548	0.233536		44	0.075	625.667	1.99433	0.19664
	45	0.85	215.765	1.46484	0.217242		45	0.4	475.25	2.06232	0.214675
	46	0.825	355.273	1.7978	0.230701		46	0.825	335.788	2.04019	0.252174
	47	0.85	242.088	1.64923	0.1848		47	0.075	296.333	1.97455	0.290888
	48	0.65	204.846	1.46165	0.202727		48	0.575	397.261	1.83123	0.170435
	49	0.825	248.849	1.54858	0.208488		49	0.075	348.667	0.701622	0.115192
	50	0.875	186.829	1.48124	0.160371		50	0.05	202.5	0.863938	0.148353
	51	0.7	456.143	1.74969	0.187374		51	0.475	524.526	0.978119	0.127133
	52	0.85	345.853	1.52131	0.218577		52	0.125	631.8	0.740718	0.076794
	53	0.7	345.357	1.62615	0.170918		53	0.04878	545.5	1.72264	0.232129
	54	0.825	129.818	1.60877	0.229431		54	0.95122	214.59	2.12563	0.20398
	55	0.95	278.158	1.65687	0.224137		55	0.195122	489.75	1.18901	0.168424
	56	0.5	303.6	1.63258	0.207869		56	0.5	346.15	1.32086	0.169122
	57	0.675	305.778	1.32567	0.147383		57	0.25	501.5	2.36818	0.489978
	58	0.825	254.364	1.27705	0.186168		58	0.073171	317.667	1.65574	0.159407
	59	0.8	344.25	1.55934	0.178569		59	0.95122	323.308	1.58682	0.196282
	60	0.875	275.514	1.89583	0.210337		60	0.95122	156.436	1.91494	0.227251
	61	0.875	207.057	1.67043	0.233675		61	0.878049	185.333	2.28568	0.242892
	62	0.875	208.943	1.92126	0.198469		62	0.04878	257	1.05069	0.146608
	63	0.925	146.919	1.84779	0.204156		63	0.073171	272.667	1.41372	0.1245
	64	0.875	351.743	1.92216	0.222704		64	0.125	569	1.24686	0.152891
	65	0.625	254.08	1.7653	0.180258		65	0.825	309.879	2.20789	0.212719
	66	0.875	182.8	1.51824	0.240656		66	0.075	479.333	0.431678	0.063995
	67	0.9	296.306	1.54229	0.147868		67	0.8	192.25	2.22999	0.254273
	68	0.85	274.147	1.83157	0.240342		68	0.25	269.1	1.14249	0.106465
							69	0.225	365.222	1.69336	0.231547
							70	0.675	323.815	1.99211	0.298904
							71	0.4	314.688	1.29634	0.145953
							72	0.75	377	1.67843	0.200829
							73	0.975	233.205	1.75952	0.197983
							74	0.525	255.333	2.16651	0.225729

[truncated: 36 more sheets: 6d-h, S15c, 7a, 7b, 7c, 7d, 7e, S22, 8a, S23, 8b, S24, 8c-e, 8f, 8g, 8h, 8i, 9b-c, 9e, S30, 9g, S33, 10b, 10c, 10d, S38, 10e …]
